# Supplementary material for: The experiences of spirituality among adults with mental health difficulties: a qualitative systematic review
Source: Epidemiol Psychiatr Sci. 2019 May 3;29:e34. doi: 10.1017/S2045796019000234 (PMC8061134; doi:10.1017/S2045796019000234)
Supplement: Supplementary file 1 [file epssup.zip]

Archive with 4 entries (4 files):
- S2045796019000234sup002.docx
- S2045796019000234sup003.docx
- S2045796019000234sup004.docx
- S2045796019000234sup001.docx
